# Supplementary material for: Differential gene expression patterns in cyclooxygenase-1 and cyclooxygenase-2 deficient mouse brain
Source: Genome Biol. 2007 Jan 31;8(1):R14. doi: 10.1186/gb-2007-8-1-r14 (PMC1839133; doi:10.1186/gb-2007-8-1-r14)
Supplement: Additional data file 1 — A full list of differentially expressed genes in cerebral cortex. [file gb-2007-8-1-r14-S1.xls]

## Sheet: Sheet1
Genes Differentially Expressed in the Cerebral Cortex of COX 1 and COX 2 KOs
		z-ratio	p value	z-ratio	p value
Gen Bank #	Name	COX-1 KO vs WT	COX-1 KO vs WT	COX-2 KO vs WT	COX-2 KO vs WT
Actin Binding
BG067360	Activity regulated cytoskeletal-associated protein	-	-	1.60744	0.0152728
BG086554	Microtubule-actin crosslinking factor 1	-2.55279	0.00361864	-	-
BG085451	Myristoylated alanine rich protein kinase C substrate	-2.07649	0.00619173	-	-
BG083135	Tropomodulin 3	-	-	1.75779	0.0421303
Acyltransferase
BG074881	Glucosamine-phosphate N-acetyltransferase 1	1.75042	1.01975e-06	-	-
Aminopeptidase
BG077839	Aspartyl aminopeptidase	-	-	1.73467	0.00210736
Annexin
BG086439	Annexin A2	2.89353	0.0402319	-	-
Anti-Oncogene
C81600	Large tumor supressor	-	-	3.20717	0.00029828
Apoptosis
BG077957	Programmed cell death 6	-	-	1.50912	0.00306072
Basement Membrane
BG076451	Laminin, alpha 5	-	-	2.53521	1.56217e-05
Calcium Binding
BG084302	Calbindin-28K	-2.38895	0.00362376	-	-
BG076056	Calumenin	1.6097	2.34704e-09	-	-
BG064453	EH-domain containing 4	-	-	1.92017	3.48454e-06
Calcium Channel
BG072959	Calcium channel, voltage-dependent, beta 3 subunit	-	-	1.79509	0.00266849
Cell Adhesion
BG078022	Catenin (cadherin associated protein), delta 1	-	-	3.1476	2.41273e-05
BG073549	Integrin beta 7	-1.58194	0.00114382	-	-
Cell Cycle
BG085437	Geminin.	2.43827	3.29144e-10	-	-
BG080462	Par-3 (partitioning defective 3) homolog (C. elegans)	-	-	2.443	0.0300949
BG070131	Spindlin	-	-	1.63359	0.000789825
Chaperone
BG064963	H2-K region expressed gene 2	-	-	1.82858	0.000178117
AW536151	Heat shock protein 1 (chaperonin)	-	-	2.87253	0.00678038
BG064775	Heat shock protein 1, alpha	-	-	2.34777	1.01084e-11
Coated Pit
BG078321	Clathrin, heavy polypeptide (Hc)	-	-	1.50133	0.000489012
Cyclin
BG067002	Cyclin T2	-	-	1.84315	0.00105108
Cytokine
BG067312	Tumor necrosis factor (ligand) superfamily, member 13b	-	-	2.6084	0.0328213
DNA Binding
BG067417	Nuclear factor, erythroid derived 2, like 2	-	-	-1.71231	0.0188961
DNA Repair
BG086280	MutS homolog 6	1.53665	1.91847e-13	-	-
BG067384	Polynucleotide kinase 3'- phosphatase	-	-	-2.01785	6.35502e-05
DNA Replication
BG069407	Polymerase (DNA directed), delta 1, catalytic subunit	-	-	2.19891	0.00163133
BG065181	RNA binding motif, single stranded interacting protein 1	-	-	-1.60974	0.0249079
Extracellular Matrix
BG075104	Extracellular matrix protein 1	1.5327	1.39478e-05	-	-
BG073196	Procollagen, type I, alpha 1	2.08607	0.0086894	-	-
Gap Junction
BG063489	Gap junction membrane channel protein beta 3	-	-	2.87596	5.86742e-11
Glycolysis
BG084605	2,3-bisphosphoglycerate mutase	-1.59201	0.00414369	-	-
BG065457	Aldolase 1, A isoform	-	-	1.65236	0.00890085
Glycosyltransferase
BG072704	Manic fringe homolog (Drosophila)	-1.82686	0.0263659	-	-
Golgi Stack
BG078592	N-ethylmaleimide sensitive fusion protein	-	-	2.20626	2.98366e-06
AA407867	Syntaxin 18	-	-	-1.596	0.000131165
BG087363	Vacuolar protein sorting 45 (yeast)	-1.97344	0.0211906	-	-
AW552886	Valosin containing protein	-2.76172	4.10453e-10	-	-
G-Protein Signaling
BG080505	RAS p21 protein activator 3	-	-	2.4378	0.0309474
BG080027	V-Ki-ras2 Kirsten rat sarcoma viral oncogene homolog	-	-	1.70836	0.0425704
GTPase Activation
BG086892	Rho GDP dissociation inhibitor (GDI) alpha	2.40348	0.02015	1.69	3.17695e-05
GTP-Binding
BG070958	ADP-ribosylation factor-like 3	-2.27324	4.44089e-16	-	-
BQ552076	Era (G-protein)-like 1 (E. coli)	-	-	-1.64364	0.0318849
BG071651	RAB11a, member RAS oncogene family	-3.96262	5.86706e-08	-	-
BG064879	RAB14, member RAS oncogene family	-	-	1.71097	1.16118e-07
Guanine Nucleotide Releasing Factor
BG069493	Rho-guanine nucleotide exchange factor	-	-	1.87448	0.00208202
Hydrogen Ion Transport
BG085399	ATPase, H+ transporting, V0 subunit D isoform 1	2.20002	0.0115498	-	-
BG080527	ATPase, H+ transporting, lysosomal V0 subunit A isoform 4	-	-	-1.59529	0.00118287
Hydrolase
BG086391	Brain acyl-CoA hydrolase	1.98692	3.73736e-06	-	-
BG077350	S-adenosylhomocysteine hydrolase	-	-	1.66168	0.043243
IgE Binding Protein
BG085131	Fc receptor, IgE, high affinity I, gamma polypeptide	-4.45962	0.00646718	-	-
Isomerase
BG068321	Phosphoglucomutase 2	-	-	-1.71536	0.00657217
Kinase
BG067269	Adenylate kinase 2	-	-	-1.95726	1e-05
BG077290	Aurora kinase A	-	-	1.8881	0.0491628
BG065099	CDC-like kinase 1	-	-	1.94449	1.09585e-05
BG083840	Mitogen activated protein kinase 13	-7.14635	0.000466433	-	-
BG072905	Serine/arginine-rich protein specific kinase 2	1.62778	0.00493013	-	-
BQ551916	Tribbles homolog 2 (Drosophila)	-	-	-1.90906	0.010794
Lipid Binding
BG073601	Diazepam binding inhibitor	-1.62586	0.023363	-	-
Lipid Synthesis
AW538652	ATP citrate lyase	-	-	1.64998	0.0006116
Membrane
BG066747	SPFH domain family, member 1	-	-	1.51143	0.00564658
MHC I
BG084094	Histocompatibility 2, D region	-1.73905	0.0119816	-	-
Microtubule
BG073090	G two S phase expressed protein 1	1.62855	0.0422812	-	-
BG066667	Microtubule-associated protein 4	-	-	-1.83485	0.00124982
BG087420	Tubulin, beta 5	2.12969	0.0389491	-	-
Mitochondrion
BG083405	Acetyl-Coenzyme A acetyltransferase 1	-	-	1.82651	1e-06
BG078612	ATP synthase mitochondrial F1 complex assembly factor 2	-	-	1.96513	3.29496e-07
BG073993	ATP synthase, H+ transporting, mitochondrial F0 complex, subunit b, isoform 1	-	-	1.62176	0.00032681
BG079988	Creatine kinase, mitochondrial 1, ubiquitous	-	-	1.56861	0.0240025
AW555640	Inner membrane protein, mitochondrial	-5.48503	0.00657559	2.16	3.90204e-05
BG086523	Mitochondrial ribosomal protein L4	-2.44954	6.67208e-07	-	-
BG083930	Solute carrier family 25 (mitochondrial carrier, adenine nucleotide translocator), member 13	-	-	-	-
BG086459	Voltage-dependent anion channel 1	2.04265	0.00503372	-	-
					-
Motor Protein					-
BG086743	Kinesin family member 2A	-1.71215	1.20293e-05	-	-
mRNA Processing
BG065134	LSM2 homolog, U6 small nuclear RNA associated (S. cerevisiae)	-	-	2.09019	5.0103e-09
BG087017	Small nuclear ribonucleoprotein D2	1.51413	0.00286603	-	-
BG085860	Small nuclear ribonucleoprotein polypeptide G	-2.04948	0.00125989	-	-
BG073532	Splicing factor, arginine/serine-rich 4 (SRp75)	2.18122	0.0021519	-	-
BG078482	Synaptotagmin binding, cytoplasmic RNA interacting protein	-	-	-1.85431	0.00547846
BG081012	U2 small nuclear ribonucleoprotein B	-	-	2.23999	0.00131506
Neurotransmitter Transport
BG075861	Solute carrier family 6 (neurotransmitter transporter, GABA), member 13	-1.85518	0.0266381	1.68	2.34435e-05
Nuclear Protein
BG084693	A kinase (PRKA) anchor protein 8-like	-1.83687	0.0304248	-	-
BG086883	DEAD (Asp-Glu-Ala-Asp) box polypeptide 5	1.83487	0.0318303	-	-
BG087994	Heterogeneous nuclear ribonucleoprotein D-like	1.84898	0.000709071	-	-
BG084477	HIV-1 Rev binding protein	1.8208	2.42029e-14	-	-
BG067588	Nucleoporin 160	-	-	-1.53068	0.0351694
BG088950	Periphilin 1	1.74151	0.00077403	-	-
BG086527	Small nuclear ribonucleoprotein B	1.90819	8.45803e-06	-	-
BG077183	SWI/SNF-related, matrix-associated actin-dependent regulator of chromatin, subfamily a, containing DEAD/H box 1`	-	-	1.79349	0.00403267
BG076105	Ubiquitously transcribed tetratricopeptide repeat gene, X chromosome	1.63727	0.0164047	-	-
Oxidoreductase
BG086386	Aldo-keto reductase family 1, member B3 (aldose reductase)	1.66917	0.0437091	-	-
BG073539	Hydroxyacyl-Coenzyme A dehydrogenase type II	-	-	1.60398	1.56932e-07
Phospholipid Biosynthesis
BG064642	Phosphate cytidylyltransferase 1, choline, alpha isoform	-	-	2.30452	1.87329e-05
Protease
BG065814	Proprotein convertase subtilisin/kexin type 7	-	-	-1.70171	0.0333113
BG079822	Protease, serine, 25	-	-	1.53333	9.8675e-07
BG064542	Proteasome (prosome, macropain) subunit, beta type 1	-	-	2.04515	0.00744439
BG075081	Tripeptidyl peptidase II	2.14911	6.47637e-12	-	-
Proteasome
BG077385	Protease (prosome, macropain) 26S subunit, ATPase 5	-	-	-1.57302	0.0352761
BG065053	Proteasome (prosome, macropain) 26S subunit, ATPase 3	-	-	1.68052	0.00147839
Protein Biosynthesis
BG065643	Tu translation elongation factor, mitochondrial	-	-	1.8673	1.09214e-05
BG067279	Eukaryotic translation termination factor 1	-	-	-1.75265	0.000760948
Protein Phosphatase
BG088678	Protein phosphatase 1D magnesium-dependent, delta isoform	1.84197	8.92998e-05	-	-
BG076363	Protein phosphatase 5, catalytic subunit	1.56751	0.000163816	-	-
BG087694	Protein phosphatase 2a, catalytic subunit, beta isoform	1.52879	0.000303371	-	-
BG073186	Protein tyrosine phosphatase 4a1	-	-	1.57486	0.000195045
BG076862	Protein phosphatase 2a, catalytic subunit, alpha isoform	-	-	1.54826	0.0317472
Proto-Oncogene
BG074131	V-crk sarcoma virus CT10 oncogene homolog (avian)	1.61914	0.00452272	-	-
Receptor
BG072142	Eph receptor B6	1.53939	9.60027e-06	-	-
AW545189	Glutamate receptor, ionotropic, N-methyl D-aspartate-like 1A	-	-	1.67872	9.54692e-06
BG087365	Stromal cell derived factor receptor 1	1.54711	0.0119495	-	-
BG085088	Transforming growth factor, beta receptor II	2.30408	0.0151013	-	-
Repeat
BG077176	Eukaryotic translation initiation factor 3, subunit 9 (eta)	-	-	1.62234	7.41741e-05
BG070116	Guanine nucleotide binding protein (G protein), beta polypeptide 2 like 1	-	-	1.85411	0.000279368
BG076765	Heterogeneous nuclear ribonucleoprotein C	-	-	1.54886	0.00270382
BG062969	Heterogeneous nuclear ribonucleoprotein D-like	-	-	1.56446	0.0131602
Ribonucleoprotein
BG076704	Laminin receptor 1 (ribosomal protein SA)	-	-	2.67	0.000133662
Ribosomal Protein
BG085647	Ribosomal protein L23a	-	-	2.31527	4.29008e-09
BG073104	Ribosomal protein S17	1.81509	5.77846e-05	-	-
BG065688	Ubiquitin A-52 residue ribosomal protein fusion product 1	-	-	-2.82206	0.0156116
RNA Binding
BG064364	DEAD/H (Asp-Glu-Ala-Asp/His) box polypeptide 3, X-linked	-	-	1.64854	7.59599e-05
Structural Protein
BG086718	Villin 2	1.56025	0.000459628	-	-
Transcription Regulation
C86170	Activating transcription factor 2	-	-	2.04363	0.000475587
BG069355	E2F transcription factor 7	-	-	-1.60103	4.22046e-05
BG087468	Forkhead box M1	-1.59141	0.00227795	-	-
BG086834	General transcription factor II A, 1	1.87457	0.00300935	-	-
BG080731	Ngfi-A binding protein 1	-	-	-2.13738	0.000342108
BG065991	Nuclear receptor co-repressor 1	-	-	-1.72427	0.000726671
BG067592	Nuclear receptor co-repressor 2	-	-	-2.05203	0.00636433
BG087125	Nuclear receptor subfamily 0, group B, member 2	-1.6146	0.0206916	-	-
AA409376	Nuclear transcription factor-Y alpha	-	-	2.07559	0.0113242
BG074244	Nucleosome binding protein 1	1.78624	5.96578e-11	-	-
BG086517	P300/CBP-associated factor	2.32316	8.03284e-10	-	-
BG068894	Prolactin regulatory element binding	-	-	1.87564	0.00193177
BG088931	Sal-like 2 (Drosophila)	-	-	1.70226	0.0402909
BG073092	SWI/SNF related, matrix associated, actin dependent regulator of chromatin, subfamily d, member 2	1.66386	0.0408287	-	-
BG075593	TAF12 RNA polymerase II, TATA box binding protein (TBP)-associated factor	-2.29187	0.0296433	-	-
BG085163	TATA box binding protein (Tbp)-associated factor, RNA polymerase I, A	-2.47587	0.000480291	-	-
BG086393	Zinc finger protein 451	1.8164	0.00206521	-	-
Transferase
BG070417	Methionine adenosyltransferase II, beta	-	-	2.79264	8.88178e-16
Transmembrane
BG088523	Integral membrane protein 2B	-2.83716	0.0491988	-	-
BG072195	Junction adhesion molecule 3	-	-	1.58469	0.000866013
BG064854	Low density lipoprotein receptor-related protein 2	-	-	1.92266	7.72946e-05
BG080738	Microfibrillar-associated protein 3	-	-	-2.20412	3.77844e-05
BG075218	Pecanex-like 3 (Drosophila)	-	-	1.60555	0.0094744
BG079358	PRA1 domain family 2	-	-	-1.81883	0.0267821
BG067626	Prostaglandin F2 receptor negative regulator	-	-	-1.9827	0.00102997
BG064853	Solute carrier family 16 (monocarboxylic acid transporters), member 3	-	-	-2.73797	0.0458707
BG086435	Transmembrane protein 4	-1.52792	0.0147267	-	-
Ubiquitin Conjugation
BG072184	F-box and leucine-rich repeat protein 3	1.65928	0.0331912	-	-
BG087779	SMT3 suppressor of mif two 3 homolog 2 (yeast)	-2.14886	0.0309575	-	-
BG064752	S-phase kinase-associated protein 1A	-	-	2.56155	0.000180718
BG067910	Ubiquitin carboxy-terminal hydrolase L1	-	-	1.74128	6.42859e-07
BG075872	Ubiquitin specific protease 25	-	-	1.76807	0.000576577
Zinc Finger
BG085367	Ring finger protein 24	-2.84	8.19566e-05	2.15225	0.00118438
BG079679	Ring finger protein 20	-	-	1.80601	1.19651e-10
BG083428	Ring finger protein 103	-	-	1.53272	0.00030047
Other Genes
BG067888	AP2 associated kinase 1	-	-	1.6761	4.07644e-05
BG064602	Arginine glutamic acid dipeptide (RE) repeats	-	-	1.56286	0.0391327
BG083424	Blocked early in transport 1 homolog (S. cerevisiae)-like	-	-	2.08494	0.0127438
BG068906	Cytoplasmic polyadenylation element binding protein 1	-	-	1.51405	0.000916837
BG066979	GH regulated TBC protein 1	-	-	1.85742	0.0400058
BQ551086	Heterogeneous nuclear ribonucleoprotein U-like 1	-	-	1.68404	0.00445029
BG078215	Interferon alpha responsive gene	-	-	2.53556	0.0196742
BG070844	Limb region 1	-	-	2.39787	0.00643625
BG086903	Melanoma antigen, family D, 2	-	-	1.63187	3.88324e-05
BG076128	Microrchidia 2A	1.59379	0.022293	-	-
BG087025	Oxidation resistance 1	-2.25379	0.00161558	-	-
C78014	PAX interacting (with transcription-activation domain) protein 1	-	-	2.75897	2.19113e-10
BG067450	Pleckstrin homology domain containing, family A member 5	-	-	-1.98	5.5514e-08
BG064920	Reduced expression 3	-	-	1.60183	0.000723875
BG076295	RNA binding motif protein 6	-	-	-1.55897	0.0441712
BG073643	Slingshot homolog 1 (Drosophila)	1.78934	0.0335662	-	-
BG073370	Tetratricopeptide repeat domain 3	-1.83861	0.0238357	-	-
BG086605	Thioredoxin interacting protein	1.85599	0.0113174	-	-
BG071869	Thioredoxin-like 1	-1.71487	0.00192711	-	-
BG088173	Tudor domain containing 1	-1.52223	0.0162819	-	-
BG078247	Wingless-related MMTV integration site 2	-	-	2.00511	0.000303136
BG070535	Zinc finger, DHHC domain containing 14	-	-	-1.74153	7.54326e-07
