# Supplementary material for: Differential gene expression patterns in cyclooxygenase-1 and cyclooxygenase-2 deficient mouse brain
Source: Genome Biol. 2007 Jan 31;8(1):R14. doi: 10.1186/gb-2007-8-1-r14 (PMC1839133; doi:10.1186/gb-2007-8-1-r14)
Supplement: Additional data file 2 — A full list of differentially expressed genes in hippocampus. [file gb-2007-8-1-r14-S2.xls]

## Sheet: In common
Genes Differentially Expressed in the Hippocampus of COX 1 and COX 2 Kos
		z-ratio	p value	z-ratio	p value
Gen Bank #	Name	COX-1 KO vs WT	COX-1 KO vs WT	COX-2 KO vs WT	COX-2 KO vs WT
Acetylation
BG075084	Crystallin, alpha B	-2.00084	0.0145095	-	-
Actin Binding
BG067360	Activity regulated cytoskeletal-associated protein	-2.08891	0.000786343	-	-
BG066691	Myosin, heavy polypeptide 9, non-muscle	-2.38473	0.00551229	-	-
BG065802	Wiskott-Aldrich syndrome protein interacting protein	2.33253	4.44089e-16	-	-
Anti-Oncogene
C81600	Large tumor supressor	-	-	-1.75101	0.0450973
Apoptosis
BG074443	Lectin, galactose binding, soluble 7	-1.65597	0.0173814	-	-
BG067027	B-cell leukemia/lymphoma 10	-1.79373	9.18902e-09	-	-
BG067419	Growth arrest and DNA-damage-inducible 45 gamma	-	-	-1.872	0.000664421
BG080836	Homeodomain interacting protein kinase 3	-	-	1.98528	0.00722944
ATP Binding
BG063423	CTF18	-1.64484	0.00235621	-	-
AW545298	Nucleotide binding protein 2	-	-	1.85093	9.64334e-06
BG065131	Suppressor of K+ transport defect 3	1.65692	2.19098e-07	-	-
Basement Membrane
BG076451	Laminin, alpha 5	-	-	-1.54082	0.0109217
Calcium Binding
BG063097	EH-domain containing 1	-	-	1.80682	1e-05
Cell Adhesion
BG067123	Cadherin 1	-	-	-1.73463	0.00283737
BG078022	Catenin (cadherin associated protein), delta 1	-	-	-1.96728	0.00120946
C85129	Neuroligin 1	-	-	1.6776	0.00474423
Chaperone
BG068195	ATP-binding cassette, sub-family E (OABP), member 1	2.14385	0.000389258	-	-
BG064813	Chaperonin subunit 3 (gamma)	-1.62592	0.000564176	-	-
BG064963	H2-K region expressed gene 2	-	-	-1.60443	0.0105688
BG064886	Heat shock cognate 71 kDa protein	1.54021	0.00134283	-	-
BG077268	T-complex protein 1	-	-	2.01434	2.91581e-05
Cholesterol Biosynthesis
BG063343	7-dehydrocholesterol reductase	-	-	1.81092	0.0126768
Chromosomal Protein
BG064354	Kinesin-associated protein 3	-1.54272	1.05222e-05	-	-
Coiled Coil
C79238	Coiled-coil-helix-coiled-coil-helix domain containing 3	-	-	-1.58432	0.00473888
C85845	Ganglioside-induced differentiation-associated-protein 1	-	-	1.63248	0.000441312
BG083393	Leucine rich repeat containing 1	-2.14139	0.000154517	-	-
BG072459	Pallidin	-	-	-1.69579	0.000352851
BG078928	Stathmin-like 3	1.55662	6.05448e-06	-	-
Cyclin
BG077089	Cyclin F	-	-	-1.60591	0.0163214
Cytoskeleton
BG063514	Dystroglycan 1	-1.97456	2.76173e-05	-	-
BG079450	Epithelial protein lost in neoplasm (mEPLIN).	1.77754	0.0178449	-	-
DNA Binding
BG067417	Nuclear factor, erythroid derived 2, like 2	1.63763	0.00292543	-	-
DNA Repair
BG067384	Polynucleotide kinase 3'- phosphatase	-	-	1.74536	9.93148e-06
DNA Replication
BG064598	Proliferating cell nuclear antigen	1.80995	0.000771119	-	-
BG065181	RNA binding motif, single stranded interacting protein 1	1.52393	4.15159e-07	2.09	0.00358013
Fatty Acid Metabolism
BG067786	Lysophospholipase 3	-	-	1.65502	0.0424304
Gap Junction
BG063489	Gap junction membrane channel protein beta 3	-1.62817	0.0137816	-	-
AW543682	Pannexin 1	-	-	2.52654	0.013768
Glutathione Biosynthesis
BG067069	Glutathione synthetase	-	-	-1.67832	0.00709714
Golgi Stack
BG065093	Angiotensin II, type I receptor-associated protein	1.62539	0.0001	-	-
BG077753	SAR1a gene homolog 1 (S. cerevisiae)	-	-	1.70837	0.00799362
BG066773	UDP-Gal:betaGlcNAc beta 1,4-galactosyltransferase, polypeptide 6	1.75092	3.85235e-05	-	-
BG063063	UDP-N-acetyl-alpha-D-galactosamine: polypeptide N-acetylgalactosaminyltransferase 7	-	-	2.01955	4.11335e-05
BG071100	UDP-N-acetyl-alpha-D-galactosamine:polypeptide N-acetylgalactosaminyltransferase 10	-	-	2.56099	0.0137505
BG087363	Vacuolar protein sorting 45 (yeast)	-	-	-1.66187	0.00119866
GEF
BG069493	Rho-guanine nucleotide exchange factor	-1.83952	0.0001	-1.52	2.27042e-05
G Protein Signaling
BG082672	Frizzled homolog 3	1.78416	6.40552e-05	-	-
GTPase Activation
BG080505	RAS p21 protein activator 3	-	-	-2.22041	0.0146245
BG083351	Rho GTPase activating protein 6	1.70795	0.00895077	-	-
BG066842	TBC1 domain family, member 22a	-	-	-1.55179	0.0259581
GTP Binding
BG082645	GTPase, IMAP family member 4	1.71719	0.0069858	-	-
BG077618	RAB8A, member RAS oncogene family	-	-	-1.55265	0.00354747
BG085460	Related RAS viral (r-ras) oncogene homolog 2	-1.66127	0.0293301	-	-
Hormone
BG063848	Chorionic somatomammotropin hormone 1	-	-	-1.57091	1.14637e-11
Hydrolase
BG064929	Aspartylglucosaminidase	-	-	1.54895	0.00318963
BG077611	Cathepsin Z	-1.8805	0.0233019	-	-
BG064367	Ectonucleoside triphosphate diphosphohydrolase 1	-1.84	0.00798176	-1.93601	0.00398331
BG069236	Ectonucleoside triphosphate diphosphohydrolase 2	-	-	-2.38649	0.000394708
BG077758	Histidine triad nucleotide binding protein 1	-	-	2.4715	0.0389875
Iron Storage
BG064796	Ferritin light chain 1	-	-	1.66193	0.0389875
Isomerase
BG068321	Phosphoglucomutase 2	1.79829	1.67809e-05	-	-
BG077597	Protein disulfide isomerase associated 4	1.51542	3.07689e-11	-	-
Isoprene Biosynthesis
BG066451	Geranylgeranyl diphosphate synthase 1	2.69699	0.000376081	-	-
Kinase
BG067269	Adenylate kinase 2	1.81291	1.83781e-08	-	-
BG065321	Diacylglycerol kinase, alpha	-2.3153	1.3728e-10	-	-
BG067874	Janus kinase 1	1.5582	1.89631e-07	-	-
BG068848	Janus kinase 2	-	-	-2.09546	2.54737e-05
BG083840	Mitogen activated protein kinase 13	2.05843	0.000172955	2.23	0.00468827
BG066201	Mitogen activated protein kinase kinase 2	-1.89343	7.38756e-08	-	-
BG065776	NIMA (never in mitosis gene a)-related expressed kinase 1	2.19565	0.00400279	-	-
BG071104	NIMA (never in mitosis gene a)-related expressed kinase 8	-	-	-1.53063	1.62307e-05
BG067246	PCTAIRE-motif protein kinase 3	1.98061	2.67985e-05	-	-
AU024203	Serine/arginine-rich protein specific kinase 1	-	-	-1.80355	1e-07
BG080328	Serine/threonine kinase 11	1.81325	0.00299183	-	-
Lipid Transport
BG079093	Glycolipid transfer protein	2.2572	3.22371e-11	2.02	1e-05
Membrane
BG066747	SPFH domain family, member 1	-	-	-2.28	0.0130825
BG078646	Syndecan binding protein	-	-	-1.89673	0.000961438
Methionine Biosynthesis
BG087719	Methylenetetrahydrofolate dehydrogenase (NADP+ dependent)	-	-	-1.56107	0.0227952
Methyltransferase
AU020528	Arsenic (+3 oxidation state) methyltransferase	-	-	-1.5371	0.0226186
Microtubule
BG066667	Microtubule-associated protein 4	1.6	9.26496e-06	2.06787	0.000281874
Mitochondrion
BG083405	Acetyl-Coenzyme A acetyltransferase 1	-3.00019	0.0044792	-	-
BG077318	Mitochondrial ribosomal protein L32	-	-	1.85321	0.000816846
BG079424	Ornithine aminotransferase	1.72622	0.023509	-	-
BG070368	Reticulon 4 interacting protein 1	-	-	-1.89745	0.0265114
Motor Protein
BG074802	Dynein, cytoplasmic, intermediate chain 2	1.80514	8.17257e-12	-	-
BG070470	Kinesin family member 22	2.2807	1.44329e-14	-	-
mRNA Processing
BG077817	Nuclear RNA export factor 1 homolog (S. cerevisiae)	1.66219	0.000370275	-	-
BG080210	Poly(A) binding protein, nuclear 1	1.54273	0.00423222	-	-
BG085860	Small nuclear ribonucleoprotein polypeptide G	-	-	2.13315	1.10639e-05
BG078482	Synaptotagmin binding, cytoplasmic RNA interacting protein	1.66952	6.64344e-05	1.84	0.0118798
BG086914	Thioredoxin-like 4	1.64923	0.0191998	-	-
Multigene Family
BG076438	Stratifin	1.57837	0.0105513	-	-
BG070375	T-cell leukemia/lymphoma 1B, 1	-2.3992	0.00702159	-	-
Myosin
C76805	High mobility group nucleosomal binding domain 1	-	-	-1.62362	0.0105503
Nuclear Protein
C87820	Bromodomain adjacent to zinc finger domain, 1B	-	-	-1.58526	1e-05
BG063677	DEAD (Asp-Glu-Ala-Asp) box polypeptide 27	-	-	2.70774	1e-05
BG077897	Exportin 4	-1.63904	2.88658e-15	-	-
BG067430	H3 histone, family 3B	-	-	-1.65614	0.00776993
BG064278	Nucleosome assembly protein 1-like 1	-2.09082	1.80726e-07	-	-
BG064598	Proliferating cell nuclear antigen	1.80995	0.000771119	-	-
AW544081	Retinoblastoma binding protein 7	-	-	1.51172	0.000326108
BG087997	SWI/SNF related, matrix associated, actin dependent regulator of chromatin, subfamily a, member 5	-1.58472	1.08238e-06	-	-
BG081977	THAP domain containing 11	-1.84706	0.000212229	-1.93924	4.53139e-08
BG064631	Timeless homolog (Drosophila)	1.95203	1.32729e-07	1.80642	1.6086e-10
BG078434	X-ray repair complementing defective repair in Chinese hamster cells 5	1.804	0.00546924	-	-
Oxidoreductase
BG064307	Cytochrome P450, family 17, subfamily a, polypeptide 1	-	-	1.73374	0.00100876
BG066899	Dehydrogenase/reductase (SDR family) X chromosome	-	-	1.85174	0.0019688
BG064950	Glyceraldehyde-3-phosphate dehydrogenase	-	-	1.74	0.00623746
BG077950	Squalene epoxidase	-1.5323	0.00279129	-	-
Phospholipid Biosynthesis
BG077400	1-acylglycerol-3-phosphate O-acyltransferase 1	1.76555	0.000229352	-	-
BG064642	Phosphate cytidylyltransferase 1, choline, alpha isoform	-	-	-2.43927	0.000100716
Protease
BG065814	Proprotein convertase subtilisin/kexin type 7	1.58	4.01068e-05	-	-
BG077478	Serine proteinase inhibitor, clade B, member 9	-1.64712	0.00465222	-	-
BG066807	Tripeptidyl peptidase II	1.54011	0.0221728	-	-
Protein Biosynthesis
BG077176	Eukaryotic translation initiation factor 3, subunit 9 (eta)	-2.03138	0.000374792	-	-
BG087307	Eukaryotic translation initiation factor 4B	-2.24383	0.0132705	-	-
BG074412	Eukaryotic translation initiation factor 4E	-1.55621	0.00107828	-	-
AW537726	Eukaryotic translation initiation factor 5	-	-	1.54908	0.0465195
BG070559	Integrin beta 4 binding protein	-	-	1.67145	0.0319171
Protein Phosphatase
BG073102	Protein tyrosine phosphatase, non-receptor type 13	-	-	-1.56668	7.53772e-07
BG080698	Protein tyrosine phosphatase, non-receptor type 21	-3.18191	6.58664e-07	-	-
Receptor
BG065424	Frizzled homolog 7 (Drosophila)	-	-	-2.10258	4.24771e-13
BG065805	Gamma-aminobutyric acid (GABA-A) receptor, subunit beta 1	-	-	-2.31599	4.09579e-05
Repeat
BG064354	Kinesin-associated protein 3	-	-	-1.75253	0.000649456
BG078633	Transducin (beta)-like 3	-	-	1.65553	0.000281056
Ribosomal Protein
BG078600	Ribosomal protein L17	-	-	1.84	0.000143504
BG085647	Ribosomal protein L23a	-	-	-1.55046	0.00452188
BG077851	Ribosomal protein L41	-1.6678	0.011953	-	-
BG088213	Ribosomal protein S15	-	-	-1.74376	0.00765273
BG065688	Ubiquitin A-52 residue ribosomal protein fusion product 1	3.21	6.24785e-11	2.62	2.09013e-09
Ribosome Biogenesis
BG064840	Probable nucleolar complex protein 14.	1.50426	7.07959e-05	-	-
RNA-Binding
BG064364	DEAD/H (Asp-Glu-Ala-Asp/His) box polypeptide 3, X-linked	-	-	-1.78434	0.00535182
Spliceosome
BG063168	WW domain binding protein 4	-1.98633	0.000594256	-	-
BG077642	WW domain binding protein 4	-2.63501	0.00592895	-	-
Steroidogenesis
BG081903	Hydroxysteroid dehydrogenase-1, delta<5>-3-beta	-1.79561	0.000926519	-	-
TPR Repeat
BG080712	Bardet-Biedl syndrome 4 homolog (human)	-1.962	1.95221e-05	-	-
Transcription Regulation
C86170	Activating transcription factor 2	-	-	-1.77115	0.00724271
BG078457	Ash2 (absent, small, or homeotic)-like (Drosophila)	-	-	1.5892	0.0196596
BG067579	Forkhead box K1	1.62346	0.00790052	-	-
BG064289	GATA zinc finger domain containing 2A	-2.46761	0.0314448	-	-
BG064676	General transcription factor II H, polypeptide 4	-1.76598	7.68608e-06	-	-
BG066009	General transcription factor IIIC, polypeptide 2, beta	-2.55198	0.00104637	-	-
BG065411	Histone cell cycle regulation defective homolog A (S. cerevisiae)	-	-	1.66193	0.00032796
BG074712	Mucoepidermoid carcinoma translocated 1	-1.58952	1.35988e-07	-	-
BG082459	Myelocytomatosis oncogene	-	-	1.57551	0.00028608
BG080731	Ngfi-A binding protein 1	1.8227	0.000962545	-	-
BG078091	NMDA receptor-regulated gene 1	1.76691	0.00243417	-	-
BG079546	Nuclear receptor coactivator 6	-	-	-1.51569	0.00152386
BG067592	Nuclear receptor co-repressor 2	2.13345	0.000130661	1.54	0.00295824
BG067766	Nuclear receptor subfamily 1, group H, member 2	1.64757	2.19321e-06	1.51	0.000106322
BG078193	Peptidylglycine alpha-amidating monooxygenase	-	-	1.7001	0.011218
BG078073	Positive cofactor 2, multiprotein complex, glutamine/Q-rich-associated protein	-	-	1.57284	0.00193957
BG063072	RNA binding motif protein 14	-1.6488	0.000200211	-	-
BG076355	Signal transducer and activator of transcription 3	-1.57345	0.000145317	-	-
BG064318	Sterol regulatory element binding factor 1	-	-	1.66368	0.00714882
BG077669	Thyroid hormone receptor interactor 4	-	-	-1.80509	0.000354172
BG080816	Transforming growth factor beta 1 induced transcript 4	1.60508	5.49478e-08	-	-
Transferase
BG076556	Farnesyltransferase, CAAX box, beta	-2.06717	4.17802e-07	-	-
BG070417	Methionine adenosyltransferase II, beta	-3.07245	0.0363708	-	-
Transmembrane
BG064461	Dysferlin	1.56484	9.76039e-06	-	-
BG063336	Metadherin	-	-	3.25951	0.0123535
BG069378	Potassium voltage-gated channel, subfamily H (eag-related), member 3	-	-	1.83767	0.0136672
BG079358	PRA1 domain family 2	-	-	4.07364	0.0225374
BG065824	Ras and a-factor-converting enzyme 1 homolog	1.54221	4.35886e-05	-	-
BG079545	Solute carrier family 15 (H+/peptide transporter), member 2	-	-	-1.51441	1.14068e-06
AA407843	Transmembrane protein 5	-2.9413	2.17746e-05	-	-
BG067393	Transmembrane protein 45a	1.68832	0.000345044	-	-
Ubiquitin Conjugation
BG079566	Beta-transducin repeat containing protein	-	-	-1.66683	0.0282824
BG077082	F-box and leucine-rich repeat protein 5	-	-	-1.56734	0.0440806
BG076775	Ubiquitin specific protease 39	-1.58333	0.00618438	-	-
BG064967	Ubiquitin specific protease 5 (isopeptidase T)	-2.59676	0.000985508	-	-
BG081756	Ubiquitin-conjugating enzyme E2D 2	-	-	1.85319	0.0192813
BG065689	Ubiquitin-conjugating enzyme E2L 3	-	-	-2.66029	2.0658e-05
Zinc Finger
BG075037	Ring finger protein 166	-1.87831	0.0225958	-	-
BG079679	Ring finger protein 20	-	-	-1.55855	0.00283299
BG078616	Zinc finger protein 263	-1.55519	0.0473198	-	-
Other genes
BG080810	2'-5' oligoadenylate synthetase 1E	-1.7005	0.00490323	-	-
BG067757	Ankyrin repeat domain 25	-	-	-1.64226	1e-06
BG067888	AP2 associated kinase 1	-	-	-1.62766	0.00601859
BG076360	BTB (POZ) domain containing 2	-	-	1.73399	0.0178656
BG072468	Btg3 associated nuclear protein	-	-	-1.79523	5.76875e-08
BG067311	F-box and WD-40 domain protein 17	-	-	2.3581	0.00141989
BG078481	FERM, RhoGEF (Arhgef) and pleckstrin domain protein 1	1.72916	0.000350795	-	-
BG066537	Glycerol-3-phosphate dehydrogenase 1-like	1.53624	1e-05	-	-
BG082854	Mesoderm posterior 2	-2.06639	0.043967	-	-
BG064916	Molybdenum cofactor synthesis 1	-	-	1.90646	2.55664e-05
BG067012	Myeloid cell leukemia sequence 1	2.25319	0.00741322	-	-
BG068311	Odd Oz/ten-m homolog 2 (Drosophila)	1.7051	0.0067224	-	-
BG076907	PKC interacting cousin of thioredoxin	-2.17437	4.59172e-05	-	-
BG077040	RAD50 homolog (S. cerevisiae)	-1.63919	0.00542596	-	-
BG067517	Ras-related GTP binding C	1.62763	0.00616251	-	-
BG086177	Ribosomal protein L3	1.7119	0.000254201	-	-
BG087080	Solute carrier family 30 (zinc transporter), member 9	1.57067	2.29542e-06	-	-
BG066112	Spermatogenesis associated 5	1.75505	0.00425116	-	-
AW556958	Syntaphilin	-	-	-1.61923	1.26565e-14
BG067143	Twisted gastrulation homolog 1 (Drosophila)	-	-	1.68453	0.00819909
BG065701	UPF2 regulator of nonsense transcripts homolog (yeast)	-	-	-1.73402	0.0220227
