# Supplementary material for: Differential gene expression patterns in cyclooxygenase-1 and cyclooxygenase-2 deficient mouse brain
Source: Genome Biol. 2007 Jan 31;8(1):R14. doi: 10.1186/gb-2007-8-1-r14 (PMC1839133; doi:10.1186/gb-2007-8-1-r14)
Supplement: Additional data file 3 — Raw data for all Q-PCR analyses. [file gb-2007-8-1-r14-S3.xls]

## Sheet: hippocampus
Q-PCR Analysis of Hippocampus
All data are presented as percent of wild type expression
Gene	MAT2B				MAT2B
	COX-1 WT vs KO				COX-2 WT vs KO
	WT	KO			WT	KO
	87.4046	71.0747			102.565	59.6506
	122.328	82.0667			105.541	91.9546
	78.3246	98.105			115.62	98.1634
	91.4937	84.6881			100.013	138.907
	120.421	59.0397			94.4911	97.852
	100.028	73.9431			81.7697
Avg	100	78.1529		Avg	100	97.3056
SD	17.98	13.336		SD	11.3486	28.188
F-test var	1.832			F-test var	6.22
t-stat	2.386	equal var		t-stat	0.201	unequal var
p-val	0.038			p-val	0.837
Gene	JAK2				JAK2
	COX-1 WT vs KO				COX-2 WT vs KO
	WT	KO			WT	KO
	108.761	138.637			99.6335	69.9821
	121.392	79.9935			86.5968	86.9459
	107.29	90.4212			113.77	70.4106
	102.961	115.065			97.0259	95.5443
	62.4297	102.552			93.6993	88.3883
	97.1669	103.884			109.275
Avg	100	105.092		Avg	100	82.2542
SD	20.079	20.3853		SD	10.0394	11.4798
F-test var	1.03			F-test var	1.346
t-stat	-0.428	equal var		t-stat	2.537	equal var
p-val	0.678			p-val	0.03
Gene	JAK1				JAK1
	COX-1 WT vs KO				COX-2 WT vs KO
	WT	KO			WT	KO
	98.5978	159.234			119.791	113.998
	98.6394	269.293			99.0101	122.032
	94.5997	132.023			62.9372	83.3735
	159.947	128.59			119.231	93.9642
	48.2164	292.577			104.282	96.2393
					94.7494	94.0895
Avg	100	196.343		Avg	100	101.921
SD	39.7119	78.5608		SD	20.8903	15.7313
F-test var	3.92			F-test var	1.77
t-stat	-2.445	equal var		t-stat	-0.178	equal var
p-val	0.04			p-val	0.8622
Gene	AHCY				AHCY
	COX-1 WT vs KO				COX-2 WT vs KO
	WT	KO			WT	KO
	75.5784	74.9101			73.9103	98.2254
	89.4211	152.267			72.4188	82.1509
	156.288	73.8791			153.671	114.526
	61.2114	83.8202			84.8885	99.3536
	128.472	120.767			109.761	84.5356
	89.0296	105.062			105.35	99.991
Avg	100	101.784		Avg	100	95.7583
SD	35.5308	30.8001		SD	30.5752	13.0609
F-test var	1.328			F-test var	5.45
t-stat	-0.094	equal var		t-stat	0.309	unequal var
p-val	0.927			p-val	0.766
Gene	HADH2				HADH2
	COX-1 WT vs KO				COX-2 WT vs KO
	WT	KO			WT	KO
	56.0601	55.3128			78.7886	101.449
	111.944	97.2947			94.173	84.318
	104.765	67.2468			88.8255	81.432
	118.75	153.801			103.978	93.5467
	108.481	77.8394			134.235	107.48
		154.68				121.648
Avg	100	101.029		Avg	100	93.6452
SD	25.0977	43.4656		SD	21.1932	11.0508
F-test var	3			F-test var	3.64
t-stat	-0.045	equal var		t-stat	0.645	equal var
p-val	0.965			p-val	0.543
Gene	GAT3				GAT3
	COX-1 WT vs KO				COX-2 WT vs KO
	WT	KO			WT	KO
	57.7943	204.461			99.5471	55.8008
	57.4047	42.4387			35.2489	83.2652
	170.358	180.256			128.039	195.111
	58.3839	106.005			129.25	154.938
	140.324	82.5041			107.915	168.857
	115.735	48.5682
Avg	100	110.705		Avg	100	131.594
SD	49.298	67.7735		SD	38.3969	59.2624
F-test var	1.89			F-test var	2.385
t-stat	-0.313	equal var		t-stat	-1	equal var
p-val	0.761			p-val	0.347
Gene	GABRB1				GABRB1
	COX-1 WT vs KO				COX-2 WT vs KO
	WT	KO			WT	KO
	112.821	96.1549			84.9111	33.3909
	81.4946	105.702			80.5656	38.3668
	105.684	88.3453			134.523	73.8827
	99.3544	88.5302			95.0303	58.4904
	118.453	87.8052			106.739	66.5678
	82.193				98.2304
Avg	100	93.3074		Avg	100	54.1397
SD	15.4736	7.73702		SD	19.3415	17.6243
F-test var	4.05			F-test var	1.2
t-stat	0.875	equal var		t-stat	4.08	equal var
p-val	0.404			p-val	0.003
Gene	ACLY				ACLY
	COX-1 WT vs KO				COX-2 WT vs KO
	WT	KO			WT	KO
	87.7611	131.923			86.197	246.674
	81.1265	106.9			192.181	98.4432
	73.9932	108.846			92.1524	90.1408
	130.929	88.9384			127.436	178.648
	147.077	103.916			57.1755	136.391
	79.1133	114.434			44.8582	57.9595
Avg	100	109.16		Avg	100	150.059
SD	30.9563	14.054		SD	53.6223	64.407
F-test var	4.83			F-test var	1.44
t-stat	-0.662	unequal var		t-stat	-1.47	equal var
p-val	0.529			p-val	0.173
Gene	ACAT1				ACAT1
	COX-1 WT vs KO				COX-2 WT vs KO
	WT	KO			WT	KO
	90.7609	75.9183			63.3563	111.969
	104.151	64.0883			99.6596	138.127
	129.864	73.5531			97.5276	89.5217
	101.331	66.9957			110.317	112.736
	73.8919	76.8913			86.2635	140.906
					142.876	106.759
Avg	100	71.4893		Avg	100	118.652
SD	20.4809	5.65739		SD	26.3912	21.2295
F-test var	12.93			F-test var	1.55
t-stat	2.99	unequal var		t-stat	-1.35	equal var
p-val	0.03			p-val	0.2
Avg	= Average expression relative to wild type
SD	= Standard deviation
F-test var	= F-test for homogeneity of variance
t-stat	= t-statistic
p-val	=p-value for t test
unequal var = t-test assuming unequal variance was used
equal var = t-test assuming equal variance was used
Genes are listed by gene symbol used in manuscript
WT = wild type
KO= knockout

## Sheet: cortex
Q-PCR Analysis of Cerebral Cortex
All data are presented as percent of wild type expression
Gene	MAT2B				MAT2B
	COX-1 WT vs KO				COX-2 WT vs KO
	WT	KO			WT	KO
	105.672	90.7572			100.466	132.493
	87.3866	83.6522			59.9432	144.204
	71.9297	103.568			127.289	142.494
	110.039	69.7563			109.206	121.244
	146.015	85.9092			103.096	151.44
	78.9581	151.979
Avg	100	97.6037		Avg	100	138.375
SD	26.9821	28.796		SD	24.7173	11.7232
F-test var	1.13			F-test var	4.45
t-stat	0.149	equal var		t-stat	-3.14	equal var
p-val	0.88			p-val	0.013
Gene	JAK2				JAK2
	COX-1 WT vs KO				COX-2 WT vs KO
	WT	KO			WT	KO
	143.621	38.5946			96.5485	95.9959
	82.0432	105.333			116.957	97.8786
	85.737	92.659			113.036	108.38
	141.111	118.134			84.5367	141.442
	100.882	109.314			95.6456	76.3863
	46.6056				93.276
Avg	100	92.8069		Avg	100	104.017
SD	37.3378	31.6616		SD	12.4313	23.9018
F-test var	1.38			F-test var	3.71
t-stat	0.34	equal var		t-stat	-0.359	equal var
p-val	0.741			p-val	0.72
Gene	JAK1				JAK1
	COX-1 WT vs KO				COX-2 WT vs KO
	WT	KO			WT	KO
	119.038	136.463			143.463	86.8887
	117.814	123.186			70.5868	92.3954
	143.552	167.858			118.209	88.814
	77.2582	88.2374			87.2533	64.4068
	46.0286	104.447			80.0535	111.646
	96.3096	152.402			100.434
Avg	100	128.766		Avg	100	88.8302
SD	34.6995	29.7025		SD	27.0048	16.8341
F-test var	1.36			F-test var	2.58
t-stat	-1.55	equal var		t-stat	0.803	equal var
p-val	0.153			p-val	0.442
Gene	AHCY				AHCY
	COX-1 WT vs KO				COX-2 WT vs KO
	WT	KO			WT	KO
	58.1141	95.1552			109.83	121.421
	87.8953	158.118			78.17	120.68
	121.659	91.4857			111.99	117.209
	100.752	78.3702			86.6958	126.665
	92.5915	75.9162			107.937	130.632
	138.988	108.165			105.367
Avg	100	101.202		Avg	99.9983	123.321
SD	28.0911	30.2641		SD	14.041	5.30527
F-test var	1.16			F-test var	6.97
t-stat	-0.07	equal var		t-stat	-3.76	unequal var
p-val	0.944			p-val	0.01
Gene	HADH2				HADH2
	COX-1 WT vs KO				COX-2 WT vs KO
	WT	KO			WT	KO
	79.0905	81.9835			100.326	137.681
	160.302	179.137			69.4287	111.221
	39.9059	84.4126			130.246	152.498
	103.989	76.5833			92.9742	176.628
	119.32	84.2592			99.284	137.05
	97.3932	141.189			107.742
Avg	100	107.927		Avg	100	143.016
SD	40.2014	42.2985		SD	19.7956	23.9514
F-test var	1.1			F-test var	1.46
t-stat	-0.332	equal var		t-stat	-3.26	equal var
p-val	0.74			p-val	0.01
Gene	GAT3				GAT3
	COX-1 WT vs KO				COX-2 WT vs KO
	WT	KO			WT	KO
	96.9388	60.5844			87.705	226.553
	124.136	56.379			119.252	149.37
	73.9513	41.4209			93.0425	174.638
	121.002	59.693			93.9641	145.97
	83.9718	74.1462			106.224	135.156
Avg	100	58.4447		Avg	100.038	166.337
SD	22.1836	11.6913		SD	12.7023	36.6397
F-test var	3.6			F-test var	8.305
t-stat	3.7	equal var		t-stat	-3.827	unequal var
p-val	0.006			p-val	0.01
Gene	GABRB1				GABRB1
	COX-1 WT vs KO				COX-2 WT vs KO
	WT	KO			WT	KO
	79.8124	52.6246			99.7605	64.0084
	97.6419	96.2351			118.37	74.1178
	144.38	151.369			81.8698	77.2317
	125.741	134.931			77.8323	63.5596
	110.018	108.354			105.103	80.1919
	42.4071				117.065	66.6685
Avg	100	108.703		Avg	100	71.8219
SD	35.9515	38.1073		SD	17.1748	7.64704
F-test var	1.12			F-test var	5.12
t-stat	-0.389	equal var		t-stat	3.67	unequal var
p-val	0.7			p-val	0.008
Gene	ACLY				ACLY
	COX-1 WT vs KO				COX-2 WT vs KO
	WT	KO			WT	KO
	90.2784	71.899			171.172	239.703
	100.812	104.366			42.5558	190.511
	105.381	92.3068			86.2718	148.295
	92.1646	91.9789			105.277	173.535
	90.235	99.9636			138.156	189.177
	121.129	101.419			56.5667
Avg	100	93.6555		Avg	100	188.244
SD	12.0608	11.7707		SD	48.8344	33.4155
F-test var	1.05			F-test var	2.13
t-stat	0.913	equal var		t-stat	-3.41	equal var
p-val	0.382			p-val	0.008
Gene	ACAT1				ACAT1
	COX-1 WT vs KO				COX-2 WT vs KO
	WT	KO			WT	KO
	175.875	198.717			105.577	137.85
	114.683	144.449			92.6584	188.279
	115.428	99.3657			101.764	154.914
	61.3278	104.208			112.567	154.498
	79.6192	159.919			87.433	152.423
	53.0672
Avg	100	141.332		Avg	100	157.593
SD	45.4406	41.1935		SD	10.0496	18.54
F-test var	1.21			F-test var	3.42
t-stat	-1.56	equal var		t-stat	-6.125	equal var
p-val	0.15			p-val	0.0003
Avg	= Average expression relative to wild type
SD	= Standard deviation
F-test var	= F-test for homogeneity of variance
t-stat	= t-statistic
p-val	=p-value for t test
unequal var = t-test assuming unequal variance was used
equal var = t-test assuming equal variance was used
Genes are listed by gene symbol used in manuscript
WT = wild type
KO= knockout
